# Supplementary material for: Identification of public neoantigens with broad HLA class I coverage as candidates for off-the-shelf cancer vaccine development in colorectal cancer
Source: Front Immunol. 2026 Feb 18;17:1686224. doi: 10.3389/fimmu.2026.1686224 (PMC12957132; doi:10.3389/fimmu.2026.1686224)
Supplement: Supplementary Table 1 — List of genes functionally associated with hallmarks of cancer. [file Table1.xlsx]

## Sheet: Table S1
Gene	Genes functionally associated with hallmarks of cancer
ACVR2A	overexpression of wild-type gene, but neither exon 3 nor exon 10 (A)8 tract frameshift-effecting deletion mutant, promotes cell migration, Activin ACVR2A signaling stabilises p21 via SMAD4, mice with osteoblast lineage-specific homozygous gene deletion display increased femoral trabecular bone volume at 6 and 12 weeks of age, fusion, TSG, loss of expression associated with poor outcome and metast…
AKAP9	fusion protein lacks the autoinhibitory N-terminal portion of BRAF, BRAF, fusion, protein kinase A-anchoring protein associated with centrosomes
AMER1	frequently deleted, recurrent nonsense mutations in colon cancer and Wilms tumour, enhances p53 acetylation by CBP/p300, inhibits the ubiquitination of NRF2; AMER1 and NRF2 compete for binding to KEAP1, TSG, binds to the tumour suppressor APC and acts as an inhibitor of Wnt signalling by inducing beta-catenin degradation, promotes beta-catenin ubiquitination and degradation, which antagonize WNT/…
APC	repressor of the Wnt signalling pathway, part of beta-catenin destruction complex, inactivation increases chances of chromosomal instability, promotes apoptosis by down-regulating expression of survivin, promotes cell migration, regulates mitotic spindle assembly and orientation and chromosome segregation, TSG, location of germline mutation determines location of second-hit somatic mutation, recu…
ARID1A	silencing ARID1A expression significantly enhances cell growth rate, member of human SWI-SNF complexes, in-frame deletions affecting the consensus nuclear export signal reduce steady-state protein levels of ARID1A, as it is rapidly degraded by the ubiquitin-proteasome system in the nucleus, recurrent R1989*, frequent inactivating mutations in ovarian cancer, digestive tract cancers, bladder cance…
ASXL1	required for axial patterning in mice and both silencing and activation of Hox genes, loss of Asxl1 promotes myeloid transformation, TSG, part of polycomb-repressive deubiquitylase complex, which to deubiquitylates H2AK119, ligand-dependent coactivator for retinoic acid receptor, inactivating mutations result in loss of polycomb repressive complex 2 (PRC2)-mediated histone H3 lysine 27 (H3K27) tr…
ATM	loss of ATM activity results in increased mitochondria and reactive oxygen species that drive apoptosis, ATM is activated by DNA SSBs and coordinates their repair with DNA replication by inducing G1 cell cycle delay, loss of ATM accelerates EMT in mouse models of pancreatic ductal adenocarcinoma, inactivation of ATM overcomes replication stress-induced senescence, oxidised ATM promotes abnormal p…
ATP1A1	alpha-1 subunit of the sodium potassium ATPase, inhibition enhances antiproliferative effect of hyperosmotic conditions through an increased G2/M cell cycle block, recurrent L104R, overexpression promotes metastasis, oncogene, TSG, L104R mutation leads to cell acidification, membrane depolarisation and Ca(2+)-dependent stimulation of aldosterone synthesis, overexpression inhibits apoptosis, overe…
BARD1	low expression of N-terminus-containing proteins is associated with shorter survival time, expression of N- and putatively C-terminus-deleted protein isoforms is associated with a decreased survival rate, lower expression of exon 11-containing transcripts in high-risk tumours than in low- and intermediate-risk tumours, expression of truncated protein isoforms is associated with decreased disease-…
BCL9L	KD reduces migration and invasion in vitro and reduces metastasis in a xenograft model, KD reduces migration and promotes an epithelial-like morphology, TSG, frequent inactivating mutations, recurrent P1127fs*21, P449fs*14, Q452fs*11, P1128fs*42, KD reduces proliferation, transcriptional regulator that interacts with and promotes transcriptional activity of beta-catenin, KD promotes tolerance of …
BRAF	oncogene, fusion, increased phosphorylation of MAP2K1/MAP2K2 by BRAF suppresses differentiation of cells, TIF1A, SND1, TRIM4, fusion with TIF1A disrupts retinoic acid-dependent cell differentiation, V600E mutation causes kinase hyperactivity by destabilising the native - inactive form and rendering kinase activity independent of RAS activation and dimerisation, serine/threonine protein kinase, co…
BRCA2	critical for stabilization of stalled replication forks, DNA damage repair protein, TSG, silencing promotes resistance to anoikis, germline variant N372H is associated with higher risk of ovarian cancer, non-Hodgkin lymphoma, recurrent missense mutations: N372H, stimulates RAD51-dependent homologous recombination during mitosis, critical for meiotic recombination, deficiency leads to meiotic impa…
CDK12	RNA Pol II kinase, required for Nrf2 target gene expression in Drosophila, inactivating mutations in ovarian cancers result in aberrant expression of homologous recombination genes, antioxidant gene expression is compromised in flies with reduced Cdk12 function, inactivating CDK12 mutations arise as a result of large tandem duplications, TSG
CDX2	homeobox transcription factor, critical for intestinal development, implicated in differentiation, proliferation, cell adhesion and migration and DNA miss-match repair
CHD4	takes part in preventing premature onset of gliogenesis, takes part in silencing via methylation of TSGs, depletion of CHD4 is synergistic with DNMT inhibition in reducing the viability of cancer cells in correlation with reactivation of TSGs, recurrent K73fs, R1162W, R975H, R877Q/W, oncogene, regulates cell cycle progression via DDR and p53 deacetylation, CHD4 and p300 ablation leads to impaired…
CIC	CIC overexpression suppresses cell invasion and migration, whereas CIC RNAi exerts the opposite effects, growth repressor inhibited by RTK/Ras signalling in Drosophila imaginal discs, growth of cic mutant cells is undiminished in the complete absence of a Ras signal, R1515H mutation increases level of the oncometabolite - 2-hydroxyglutarate, which is a competitive inhibitor of histone demethylase…
CREBBP	disruption of interaction of CREBBP with _-catenin results in inhibition of anchorage-dependent and -independent growth primarily through robust induction of G_ cell-cycle arrest, histone acetyltransferase involved in the transcriptional coactivation of many different transcriptional factors by interacting with them and increase the expression of their target genes, frequently hypermethylated, fu…
CYLD	KD inhibits necrotopsis in FADD-deficient cells, a constitutive inhibitor of NF-kB, promotes spindle orientation by stabilizing astral microtubules and deubiquitinating the cortical polarity protein dishevelled, KD protects cells from TNF-alpha induced apoptosis through activation of NFKB, decreases migratory and invasive potential, down-regulation is crucial for hypoxia-mediated inflammation, KD…
DCTN1	fusion, mutations associated with multiple neurodegenerative diseases, essential cofactor for most cellular functions of the microtubule motor, cytoplasmic dynein, ALK
ELK4	SLC45A3, the SLC45A3-ELK4 fusion RNA level is less than 1% of wild type ELK4; when the fusion RNA is silenced, cell proliferation is inhibited in both androgen-dependent and castration-resistant cells; this growth arrest can be rescued by exogenous expression of either the fusion and a mutant designed to prevent translation of the ELK4 protein, indicating that SLC45A3-ELK4 regulates cancer cell p…
ERG	SLC45A3, FUS, TMPRSS2, ELF4, loss of Erg accelerates HSC differentiation by >20-fold, required for self-renewal of hematopoietic stem cells during stress hematopoiesis in mice, oncogene, fusion, plays an important role in the differentiation of cartilage and bone tissue, critical for hematopoiesis, transcription factor, critical in development of vascular system and endothelial apoptosis, transcr…
FAT4	knockdown promotes proliferation, involved in the maintenance of planar cell polarity and inhibition of cell proliferation, silencing enhances proliferation, knockdown promotes invasion through the activation of Wnt/beta-catenin signalling and induces EMT, suppresses phosphorylation and nuclear accumulation of Yap, a protein associated to the promoted proliferation, migration and cell cycle progr…
FBXW7	most frequently mutated R465 and R479 are are critical for substrate recognition, moreover, the R465 mutant can abrogate wild-type Fbxw7 function through a dominant negative mechanism, inactivation causes chromosomal instability, mediates the ubiquitin-dependent proteolysis of several key regulatory proteins involved in cell division and cell fate determination, including cyclin E1, c-Myc, c-Jun,…
FGFR1	SQSTM1, TPR, CUX1, BAG4, ERLIN2, promotes stem cell-like phenotype, FOXO1, FGFR1OP2, FGFR1OP, FN1, MYO18A, ZMYM2 (ZNF198), CPSF6, CNTRL, BCR, promotes EMT, K656E is a GOF kinase domain mutation resulting in increased transforming potential, N546K alters FGFR1 auto-phosphorylation, resulting in increased kinase activity and transforming potential, promotes the proliferation of fibroblasts, express…
GNAS	GNAS R201C expression was associated with elevated expression of Wnt and extracellular signal-regulated kinase 1/2 mitogen-activated protein kinase (ERK1/2 MAPK) pathway target genes, increased phosphorylation of ERK1/2 MAPK and increased immunostaining for the proliferation marker Ki67, activation of adenylyl cyclase bypasses the cells' normal requirement for trophic hormone, oncogene, highly re…
IL6ST	somatic GOF mutations, leading to constitutive JAK1/STAT3 pathway activation, clustered inframe deletions mutations from Y186 to N193 are predicted to disrupt key residues involved in the IL6ST-IL-6 binding interface and results in a ligand independent constitutive activation, a membrane glycoprotein, which associates with IL-6 receptor to transduce the IL6-dependent growth signal, mutated gp130 …
IL7R	reduced expression causes T-cell negative, B-cell positive, NK cell positive severe combined immunodeficiency, oncogene, heterozygous for extracellular domain p.S185C, or a typically cysteine-introducing in-frame insertion affecting the extracellular juxtamembrane-transmembrane region, in 6% of leukaemias aberrantly expressing CRLF2, predominantly in-frame insertions leading to the addition of a …
KRAS	recurrent missense mutations G12D, G12V, G12C, G12A, G12S, G12R, G13D, G13C, Q61H, oncogenic K-Ras and its effector Raf1 convert death receptors CD95 ligand and TRAIL into invasion-inducing receptors by suppressing the ROCK/LIM kinase pathway, oncogenic K-Ras induces transactivation of NF-kappaB through the NIK-IKKbeta-IkappaBalpha pathway, suppresses apoptosis through downregulation of TDG, onco…
MEN1	oncogene, recurrent R516fs*43, I85fs*33, p.R516fs*15, menin-dependent histone H3K4 methylation maintains expression of CDK inhibitors p27 and p18, controlling cell proliferation, frequent frameshift and nonsense mutations, KD decreases cell proliferation in vitro, KD or blockade of menin:MLL interaction reduces tumour growth in mouse xenografts in vivo, while promoting expression of antiprolifera…
MTOR	regulates cell adhesion, serine/threonine kinase belonging to the phosphoinositide3-kinase (PI3K) related kinase family, activated by nutrients, growth factors, and cellular energy levels, plays a key role in mediating cell growth and homeostasis, upregulates VEGF expression, inactivation induces apoptosis, stimulates proliferation, GOF mutations diminish binding of mTOR to its endogenous inhibit…
NCOR2	loss of NCOR2 promotes AR-mediated transcription, reduction of NCOR2 levels results in loss of estradiol-induced progression through the G1/S transition, recruits HDAC3 to chromatin and promotes histone deacetylation, expression is altered as a consequence of genomic deletion, TSG, corepressor of genes induced by retinoic acid and thyroid hormones, depletion is associated with increased apoptosis…
NRAS	expression of the apoptosis repressor ARC is upregulated by N-Ras in a MEK/ERK-dependent manner, Ras also stabilises the ARC protein by suppressing its polyubiquitination and subsequent proteasomal degradation, oncogene, a small GTPase that cycles between inactive GDP-bound and active GTP-bound conformations, regulates cellular responses to many extracellular stimuli, including soluble growth fac…
PDGFRA	inhibits differentiation by disrupting nuclear localisation and expression of TTF1, FLP1L1, FOXP1, ETV6, STRN, D842V, D842_H845del, S566_E571delinsR result in constitutive, ligand-independent activation, type III family transmembarne receptor tyrosine kinases (RTK), binds to all PDGF isoforms except PDGF-DD, signaling activates MAPK and RAS pathways, overexpression inhibits angiogenesis in xenogr…
PIK3CA	oncogenic Pik3ca(H1047R) activates a multipotent genetic program in normally lineage-restricted populations at the early stage of tumour initiation, E545K helical domain mutant proteins gain new interaction with IRS1, which stabilises PIK3CA independently of its canonical partner - p85, and lacks the p85's ability to inhibit the lipid kinase activity of PIK3CA, inhibition of PIK3CA activity impai…
PIK3R1	partial loss of p85alpha increases the amount of p110alpha-p85 heterodimers bound to active receptors, augmenting PI3K signalling and oncogenic transformation, TSG, depletion results in increased proliferation, negatively regulates stem-like phenotype of cancer cells through the AKT/GSK3beta/CTNNB1 signalling pathway, negatively regulates the epithelial-mesenchymal transition cancer cells through…
POU2AF1	regulates B-cell development and function, transcription cofactor, regulator of host defense genes in the human airway epithelium, promotes growth by directly regulating expression of a B-cell maturation factor, TNFRSF17, BCL6, oncogene, fusion
RNF43	a stem-cell E3 ligase that induces endocytosis of Wnt receptors, the RNF43 RING mutants showed no inhibition of Wnt signalling but instead acted in a dominant-negative manner and enhanced Wnt signalling activity, attenuates the stemness of cancer stem-like cells, missense mutations of RNF43 in the extracellular domain (I48T, L82S and R127P) facilitated Wnt3a-induced activation of Wnt/beta-catenin…
SMAD4	increases angiogenesis via PSG9 overexpression, which increases SMAD4 nuclear retention with SMAD2/3 complexes and upregulation of angiogenic factors, including VEGFA, negatively regulates angiogenesis via repression of HPSE transcription, downregulation mediated by miR-3147 promotes migration and invasion, drives expression of EMT genes and promotes migration and invasion, KD results in increase…
TBL1XR1	promotes cell proliferation, promotes cell migration and invasion, fusion, TSG, oncogene, TP63, HMGA1, in fusion with HMGA1, the entire coding region of HMGA1 comes under the control of the TBL1XR1 promoter, causing dysregulation of HMGA1, promotes lymphangiogenesis and lymphatic metastasis via upregulation of VEGF-C, promotes EMT, ectopic expression leads to androgen-dependent growth suppression…
TCF7L2	oncogene, fusion, silencing of TCF7L2 by miR-212 suppressed invasion in vitro, silencing of TCF7L2 by miR-212 suppressed cell proliferation in vitro, KD inhibits induces apoptosis, KD inhibits proliferation, master regulator of insulin production and processing, VTI1A
TP53	induces differentiation of mouse embryonic stem cells by suppressing Nanog expression, stem cells with targeted mutation of the tumour suppressor p53 possess the same self-renewal properties as cancer SCs, and their number increases progressively in the p53 null premalignant mammary gland, induces cellular senescence, involved in neural, osteogenic, myogenic, hematopoietic and adipogenic differen…
UBR5	high expression associated with worse prognosis, high mRNA levels, gene amplification, or high nuclear UBR5 protein levels are assiciated with poor prognoses, loss of UBR5 results in increased apoptosis, necrosis, and growth arrest, loss of UBR5 impairs angiogenesis within the tumor, absence of UBR5 in the tumor triggers aberrant EMT, resulting in severely reduced tumor metastasis to secondary or…

## Sheet: Table S2
Table S1: Clinical Characteristics of 67 CRC patients
Patient ID	Age​	Sex​	Stage​	Tumor location	Tumor size (cmxcm)
ID1	71	M	IIb	Upper rectum	3x3.5
ID2	74	F	IIb	Upper rectum	7x5
ID3	63	M	IIIc	Lower rectum	5x4
ID4	55	M	IIa	Lower rectum	5x5
ID5	68	M	IIb	Transverse colon	4x3
ID6	42	M	unknown	unknown	unknown
ID7	72	M	IIIb	Pelvis	4.5x4
ID8	83	F	IIIc	Lower rectum	4x3
ID9	67	F	IIIb	Ascending colon	4x4
ID10	45	M	IIIc	Transverse colon	5x2
ID11	67	F	unknown	unknown	unknown
ID12	45	M	unknown	unknown	unknown
ID13	78	F	unknown	unknown	unknown
ID14	50	M	I	Hepatic flexure	3x3
ID15	63	M	II	Transverse colon	6x6
ID16	60	M	III	Ascending colon	4x3
ID17	86	F	II	Pelvic colon	4x3
ID18	78	M	III	Ascending colon	4x4
ID19	43	F	II	Ascending colon	4x4
ID20	70	F	III	Splenic flexure	4x4
ID21	80	F	II	Cecum	4x4
ID22	60	M	II	Pelvic colon	Polyp 2x3
ID23	85	M	II	Ascending colon	5x3
ID24	66	F	II	Hepatic flexure	3x2.5
ID25	56	M	II	Hepatic flexure	7x4
ID26	63	F	II	Splenic flexure	7x4
ID27	59	M	II	Ascending colon	6x6
ID28	59	F	II	Cecum	2.5x3.5
ID29	49	M	III	Hepatic flexure	4.5x4.5
ID30	56	M	IV	Splenic flexure	3x3
ID31	42	M	III	Transverse colon	3x3
ID32	36	F	III	Cecum	3x3
ID33	57	M	II	Cecum	3x3
ID34	57	F	II	Cecum	5x5
ID35	53	M	II	Cecum	5x5
ID36	52	F	III	Cecum	8x4
ID37	81	F	II	Ascending colon	3x3
ID38	63	F	III	Descending colon	3x2
ID39	65	M	III	Ascending colon	10x5
ID40	36	M	II	Ascending colon	5x4
ID41	64	F	I	Hepatic flexure	2x2,5
ID42	70	M	III	Hepatic flexure	4x4
ID43	69	F	II	Ascending colon	6x4,5
ID44	71	F	III	Pelvic colon	5x5
ID45	43	F	III	Pelvic colon	4,5x4,5
ID46	63	M	II	Pelvic colon	4x3
ID47	67	M	II	Splenic flexure	9x9
ID48	58	F	unknown	Pelvic colon	3,5x2,2
ID49	69	M	I	Pelvic colon	4x3,5
ID50	60	M	III	Upper rectum	4x3
ID51	50	M	IV	Middle–upper rectum	6x3
ID52	70	M	II	Pelvic colon	5x4,5
ID53	45	F	II	Pelvic colon	4,3x3,5
ID54	78	M	II	Pelvic colon	6,5x6,5
ID55	56	F	IV	Middle rectum	5x4
ID56	72	M	II	Descending–sigmoid junction	4,5x5,5
ID57	68	M	II	Upper rectum	3x2,5
ID58	63	M	III	Pelvic colon	3x3
ID59	56	M	III	Upper rectum	3,5x3,5
ID60	75	M	III	Pelvis–upper rectum	5x4,5
ID61	66	M	II	Transverse colon	6x6
ID62	62	F	II	Pelvic colon	5.5x4
ID63	66	F	II	Pelvic colon	4.5x3
ID64	59	F	II	Pelvic colon	6x8.5
ID65	77	M	III	Cecum	10x6
ID66	63	M	III	Pelvis	7x3
ID67	50	F	II	Ascending colon	7x8
